# Supplementary material for: Silver Catalyzed Site-Selective C(sp3)−H Bond Amination of Secondary over Primary C(sp3)−H Bonds
Source: Molecules. 2022 Sep 21;27(19):6174. doi: 10.3390/molecules27196174 (PMC9571442; doi:10.3390/molecules27196174)
Supplement: Supplementary file 1 [file molecules-27-06174-s001.zip]

Archive with 1 entries (1 files):
- molecules-1903085-supplementary.pdf
